# Supplementary material for: Curcumin Decreases Hippocampal Neurodegeneration and Nitro-Oxidative Damage to Plasma Proteins and Lipids Caused by Short-Term Exposure to Ozone
Source: Molecules. 2021 Jul 3;26(13):4075. doi: 10.3390/molecules26134075 (PMC8272084; doi:10.3390/molecules26134075)
Supplement: Supplementary file 1 [file molecules-26-04075-s001.zip]

Archive with 1 entries (1 files):
- molecules-1238803-supplementary.pdf
